# Supplementary material for: Decoding dynamic miRNA:ceRNA interactions unveils therapeutic insights and targets across predominant cancer landscapes
Source: BioData Min. 2024 Apr 17;17:11. doi: 10.1186/s13040-024-00362-4 (PMC11022475; doi:10.1186/s13040-024-00362-4)
Supplement: Supplementary file 1 — Supplementary Material 1. [file 13040_2024_362_MOESM1_ESM.zip]

Archive with 2 entries (2 files):
- Supplementary_data.xlsx
- Supplementary_material.pdf
