# Supplementary material for: Decoding dynamic miRNA:ceRNA interactions unveils therapeutic insights and targets across predominant cancer landscapes
Source: BioData Min. 2024 Apr 17;17:11. doi: 10.1186/s13040-024-00362-4 (PMC11022475; doi:10.1186/s13040-024-00362-4)
Supplement: Supplementary file 1 — Supplementary Material 1. [file 13040_2024_362_MOESM1_ESM.zip › Supplementary_data.xlsx]

## Sheet: General_results_common_ceRNAs
	gene_id	geneName	log2FoldChange_luad	log2FoldChange_prad	log2FoldChange_brca	pvalue_luad	pvalue_prad	pvalue_brca	main_network_degree	core_network_participation
1	ENSG00000152377	SPOCK1	3.07686	0.771977	0.522637	2.03433e-32	3.34555e-07	0.000199569	22	YES
2	ENSG00000138160	KIF11	2.58224	0.894456	2.39005	7.33455e-84	1.21986e-12	3.39224e-116	13	NO
3	ENSG00000187741	FANCA	1.89881	0.637499	1.78814	1.54121e-55	1.74374e-06	9.97518e-49	18	NO
4	ENSG00000128050	PAICS	1.79021	0.727235	0.888619	3.15891e-91	3.75574e-27	3.04668e-41	13	YES
5	ENSG00000109586	GALNT7	1.59751	0.944811	1.14531	1.28228e-58	6.58533e-19	9.15978e-25	17	YES
6	ENSG00000185033	SEMA4B	1.54259	-0.0569396	0.559079	2.15796e-34	0.445901	2.48184e-08	5	YES
7	ENSG00000066855	MTFR1	1.16135	0.284297	0.877118	3.78725e-31	7.66179e-06	9.69695e-23	9	NO
8	ENSG00000138018	EPT1	1.14905	0.271109	0.894752	7.61855e-37	5.18341e-08	4.6247e-47	22	YES
9	ENSG00000214160	ALG3	1.07583	0.519129	1.1189	3.71444e-33	2.73067e-08	6.08272e-33	37	NO
10	ENSG00000184575	XPOT	0.857095	0.430527	0.44098	3.99776e-22	1.63257e-18	2.93316e-11	24	YES
11	ENSG00000115368	WDR75	0.764846	0.389277	0.272704	9.05882e-39	1.67329e-11	2.72891e-06	5	NO
12	ENSG00000103423	DNAJA3	0.749041	0.20903	0.649356	1.43775e-32	1.89203e-05	1.796e-31	11	YES
13	ENSG00000179918	SEPHS2	0.731907	0.409776	1.05235	7.72104e-15	1.42251e-08	8.45847e-42	14	YES
14	ENSG00000122218	COPA	0.608371	0.0589945	0.733041	3.18137e-24	0.172212	1.02094e-43	15	YES
15	ENSG00000170540	ARL6IP1	0.514979	0.3024	0.876894	1.07455e-11	9.39316e-06	2.82751e-43	17	NO
16	ENSG00000074695	LMAN1	0.505881	0.00914128	0.276637	4.10363e-13	0.880509	5.50531e-07	10	NO
17	ENSG00000124783	SSR1	0.452725	0.125598	0.291036	8.64618e-17	0.0138547	1.85385e-08	22	YES
18	ENSG00000165672	PRDX3	0.396976	0.0663905	-0.0353305	3.20036e-07	0.207115	0.509388	11	NO
19	ENSG00000164631	ZNF12	0.392999	-0.0956726	-0.143253	3.43117e-10	0.0237372	0.000292088	25	YES
20	ENSG00000146842	TMEM209	0.370987	0.0900338	0.490832	4.89054e-08	0.0566411	2.74607e-24	14	YES
21	ENSG00000064012	CASP8	0.353295	0.295078	0.104491	6.64592e-07	1.30596e-05	0.0712323	9	NO
22	ENSG00000103226	NOMO3	0.349243	-0.103991	0.108639	0.0126129	0.474677	0.329	25	NO
23	ENSG00000168228	ZCCHC4	0.344448	-0.233619	-0.338065	6.27135e-08	2.54883e-07	1.02701e-14	14	NO
24	ENSG00000084733	RAB10	0.33426	-0.0153084	0.318992	3.15355e-07	0.73884	2.97267e-14	21	YES
25	ENSG00000138674	SEC31A	0.324523	-0.114474	0.180609	4.3544e-11	0.00387185	7.76699e-06	49	NO
26	ENSG00000115159	GPD2	0.322126	-0.015819	0.354373	3.85796e-07	0.750158	2.63369e-07	11	NO
27	ENSG00000198060	MARCH5	0.316922	0.240811	-0.0383708	2.86911e-09	1.40471e-05	0.370128	25	YES
28	ENSG00000113194	FAF2	0.313632	0.0924878	0.303922	3.5856e-08	0.00278574	1.34782e-16	15	NO
29	ENSG00000281649	EBLN3P	0.30683	0.227284	0.186354	7.97214e-06	5.96677e-06	0.00058199	12	NO
30	ENSG00000196792	STRN3	0.306026	-0.251925	-0.117503	5.79232e-05	6.38216e-09	0.0268179	24	YES
31	ENSG00000121741	ZMYM2	0.292165	0.248781	-0.0447058	1.45466e-05	1.30719e-07	0.375201	15	YES
32	ENSG00000146463	ZMYM4	0.253035	-0.0584394	-0.0375496	3.09631e-07	0.0880095	0.306399	51	YES
33	ENSG00000127022	CANX	0.252138	0.101697	0.207673	4.73924e-05	0.0269991	9.20121e-06	29	NO
34	ENSG00000005022	SLC25A5	0.227072	0.307997	0.518272	0.00692111	0.000164043	7.64889e-12	10	YES
35	ENSG00000138768	USO1	0.162155	-0.150562	-0.173341	0.000623271	0.000162515	0.000435192	10	NO
36	ENSG00000069275	NUCKS1	0.148255	-0.246627	0.229337	0.0197651	2.68376e-07	2.00634e-05	33	YES
37	ENSG00000158417	EIF5B	0.126265	-0.248823	0.231747	0.119226	0.00254435	0.0003585	18	YES
38	ENSG00000170348	TMED10	0.119985	-0.0408283	-0.00307423	0.0399245	0.394108	0.942084	25	YES
39	ENSG00000132294	EFR3A	0.118586	-0.266822	0.447272	0.108802	4.19862e-05	5.08661e-14	13	NO
40	ENSG00000174796	THAP6	0.0905247	0.0511792	-0.10273	0.108064	0.167494	0.0142314	6	NO
41	ENSG00000145907	G3BP1	0.0861832	0.154442	0.0441309	0.0711583	1.51672e-06	0.308286	56	YES
42	ENSG00000151151	IPMK	0.0789872	-0.0158012	-0.153343	0.253376	0.781605	0.0309916	11	YES
43	ENSG00000159346	ADIPOR1	0.0739223	0.283678	0.798263	0.222597	7.30086e-09	2.21547e-49	33	YES
44	ENSG00000151893	C10orf46	0.0717056	0.116187	0.139542	0.147126	0.00653536	0.00238099	30	YES
45	ENSG00000165732	DDX21	0.0365723	0.3122	0.114215	0.650435	3.2847e-05	0.0824855	38	YES
46	ENSG00000253719	ATXN7L3B	0.0219352	0.0772248	0.0550134	0.724478	0.0731861	0.360518	18	YES
47	ENSG00000124789	NUP153	0.00920608	-0.246867	-0.0485719	0.889533	2.43044e-06	0.444989	22	YES
48	ENSG00000135968	GCC2	0.00108112	0.120226	-0.439372	0.988193	0.101837	2.2138e-17	32	YES
49	ENSG00000198740	ZNF652	-0.000848987	0.594786	0.270554	0.989599	8.60405e-13	0.00246086	7	YES
50	ENSG00000132842	AP3B1	-0.0185761	-0.241894	0.0770896	0.711151	3.49971e-08	0.0183097	37	NO
51	ENSG00000145555	MYO10	-0.0312482	0.429566	0.469934	0.761239	7.83306e-11	4.22532e-05	38	YES
52	ENSG00000145391	SETD7	-0.0525337	0.0342113	-1.03258	0.469082	0.560481	2.28084e-58	12	YES
53	ENSG00000131931	THAP1	-0.0662592	-0.192972	0.0430596	0.328487	0.00060829	0.428366	11	NO
54	ENSG00000153922	CHD1	-0.0780991	-0.116711	-0.00516604	0.258849	0.155499	0.933165	14	NO
55	ENSG00000166734	CASC4	-0.0782929	-0.188213	-0.033542	0.192119	0.000247608	0.432264	28	NO
56	ENSG00000047188	YTHDC2	-0.0838063	0.210959	0.0263003	0.228429	0.000217298	0.592589	18	YES
57	ENSG00000100596	SPTLC2	-0.0955274	0.118143	0.141186	0.222776	0.0075928	0.0303727	15	YES
58	ENSG00000197296	FITM2	-0.101757	0.00635449	-0.592358	0.268057	0.920995	6.06501e-15	9	YES
59	ENSG00000124313	IQSEC2	-0.101879	-0.28963	0.45283	0.287219	0.000145918	1.90577e-07	20	YES
60	ENSG00000103342	GSPT1	-0.110003	0.222046	0.414778	0.0432388	5.19497e-10	1.84835e-22	34	YES
61	ENSG00000021776	AQR	-0.124779	-0.130281	-0.163914	0.0144461	0.000624485	2.52624e-05	22	YES
62	ENSG00000179021	C3orf38	-0.127876	-0.123657	0.175261	0.0858042	0.00643885	2.84503e-06	22	YES
63	ENSG00000102531	FNDC3A	-0.138185	-0.537753	-0.55726	0.0568856	2.72149e-13	4.03327e-21	40	YES
64	ENSG00000144747	TMF1	-0.139903	-0.135074	-0.0418359	0.0141124	0.00138446	0.345987	12	YES
65	ENSG00000173889	PHC3	-0.153276	-0.157224	-0.216843	0.0252098	0.000927087	2.76588e-06	12	YES
66	ENSG00000100614	PPM1A	-0.165366	0.0806995	-0.260335	0.00228758	0.111554	4.69226e-09	21	YES
67	ENSG00000128915	NARG2	-0.165637	-0.196422	-0.274644	0.00170667	7.37768e-08	7.52758e-06	14	YES
68	ENSG00000068784	SRBD1	-0.186209	-0.136083	-0.106204	0.000162709	0.000588593	0.00830436	8	NO
69	ENSG00000139644	TMBIM6	-0.197297	-0.0604765	0.203211	0.000759818	0.249835	2.24451e-05	11	YES
70	ENSG00000100354	TNRC6B	-0.197946	0.0337542	-0.520087	0.0104927	0.466875	3.609e-21	32	YES
71	ENSG00000123124	WWP1	-0.227214	0.235233	0.578495	0.000445976	0.000543932	1.87104e-08	21	YES
72	ENSG00000153339	TRAPPC8	-0.245131	-0.28868	-0.231328	0.000225921	5.87411e-09	3.13547e-06	6	YES
73	ENSG00000143149	ALDH9A1	-0.279299	-0.217258	-0.415904	5.20651e-05	8.00224e-05	4.10718e-11	28	NO
74	ENSG00000114648	KLHL18	-0.309982	-0.136464	0.036349	9.65989e-09	0.00171521	0.370548	14	YES
75	ENSG00000131507	NDFIP1	-0.339177	-0.147133	-0.116007	1.55367e-07	0.00485426	0.0172388	17	YES
76	ENSG00000135108	FBXO21	-0.354973	-0.22903	-0.0593659	3.40972e-10	6.1106e-08	0.152442	6	YES
77	ENSG00000140575	IQGAP1	-0.355531	-0.614289	-0.185518	3.71017e-08	2.52378e-26	0.000554773	30	YES
78	ENSG00000104765	BNIP3L	-0.387393	-0.725775	-0.903275	1.24832e-06	2.83882e-22	7.00299e-38	15	YES
79	ENSG00000176018	LYSMD3	-0.471794	-0.279659	-0.147976	1.19909e-13	8.91924e-06	0.00123701	15	NO
80	ENSG00000141376	BCAS3	-0.474889	-0.131683	-0.177765	1.23019e-09	0.0685078	0.00609235	6	YES
81	ENSG00000139687	RB1	-0.494934	-0.425931	-0.281585	8.69563e-12	3.53692e-13	8.77298e-06	13	YES
82	ENSG00000092330	TINF2	-0.547883	0.0876579	-0.0850875	1.71381e-19	0.0963796	0.0763118	10	YES
83	ENSG00000137449	CPEB2	-0.576575	-0.345836	0.140592	5.33884e-11	6.59855e-06	0.147868	26	YES
84	ENSG00000147416	ATP6V1B2	-0.680903	-0.0365252	0.109247	4.80093e-20	0.555573	0.085128	25	YES
85	ENSG00000006831	ADIPOR2	-0.704592	-0.225936	0.0361996	1.46883e-20	2.88015e-05	0.703023	25	YES
86	ENSG00000082996	RNF13	-0.88308	-0.290526	-0.360384	8.4454e-39	2.79731e-09	2.40291e-17	12	YES
87	ENSG00000153071	DAB2	-1.16121	0.304784	-1.02736	7.72908e-24	0.00169708	7.26195e-31	24	YES
88	ENSG00000174749	FAM241A	-1.21802	-0.0534378	-0.607711	5.40489e-37	0.545634	5.27211e-08	11	YES
89	ENSG00000119138	KLF9	-1.7579	-0.394171	-1.75631	4.26655e-54	4.86155e-06	4.03214e-78	22	YES
90	ENSG00000116678	LEPR	-1.95135	-0.803895	-2.96463	4.49423e-30	1.62213e-09	1.56302e-116	24	NO

## Sheet: mirnas_in_core_w_centrality_deg
name	degree_centrality
hsa-miR-106a-5p	31
hsa-miR-20a-5p	31
hsa-miR-106b-5p	27
hsa-miR-519d-3p	25
hsa-miR-17-5p	20
hsa-miR-93-5p	20
hsa-miR-20b-5p	16
hsa-miR-15b-5p	15
hsa-miR-497-5p	15
hsa-miR-186-5p	15
hsa-miR-424-5p	14
hsa-miR-195-5p	14
hsa-miR-526b-3p	13
hsa-miR-129-5p	12
hsa-miR-27a-3p	11
hsa-miR-101-3p	11
hsa-miR-18a-5p	11
hsa-miR-495-3p	10
hsa-miR-214-3p	9
hsa-miR-27b-3p	9
hsa-miR-103a-3p	9
hsa-miR-7-5p	9
hsa-miR-144-3p	9
hsa-miR-107	8
hsa-miR-199a-5p	8
hsa-miR-199b-5p	8
hsa-miR-124-3p	8
hsa-miR-506-3p	8
hsa-miR-212-3p	8
hsa-miR-410-3p	8
hsa-miR-3619-5p	7
hsa-miR-9-5p	7
hsa-miR-142-5p	7
hsa-miR-205-5p	7
hsa-miR-18b-5p	7
hsa-miR-141-3p	7
hsa-miR-200a-3p	7
hsa-miR-105-5p	7
hsa-miR-206	7
hsa-miR-374a-5p	7
hsa-let-7a-5p	6
hsa-let-7b-5p	6
hsa-let-7c-5p	6
hsa-let-7f-5p	6
hsa-miR-98-5p	6
hsa-miR-320a	6
hsa-miR-5590-3p	6
hsa-miR-145-5p	6
hsa-miR-136-5p	6
hsa-miR-137	6
hsa-miR-374b-5p	6
hsa-miR-519c-3p	5
hsa-miR-519b-3p	5
hsa-miR-520f-3p	5
hsa-let-7e-5p	5
hsa-let-7g-5p	5
hsa-let-7i-5p	5
hsa-miR-1276	5
hsa-miR-128-3p	5
hsa-miR-4429	5
hsa-miR-34b-5p	5
hsa-miR-146a-5p	5
hsa-miR-146b-5p	5
hsa-miR-200b-3p	5
hsa-miR-200c-3p	5
hsa-miR-21-5p	5
hsa-miR-655-3p	5
hsa-miR-548o-3p	5
hsa-miR-122-5p	5
hsa-miR-1-3p	5
hsa-miR-5688	5
hsa-miR-582-5p	5
hsa-miR-33a-5p	5
hsa-miR-23a-3p	5
hsa-miR-185-5p	5
hsa-miR-513a-5p	5
hsa-miR-423-5p	4
hsa-miR-149-5p	4
hsa-let-7d-5p	4
hsa-miR-34a-5p	4
hsa-miR-4784	4
hsa-miR-3150b-3p	4
hsa-miR-3605-5p	4
hsa-miR-2467-3p	4
hsa-miR-130a-3p	4
hsa-miR-130b-3p	4
hsa-miR-4735-3p	4
hsa-miR-450b-5p	4
hsa-miR-26b-5p	4
hsa-miR-26a-5p	4
hsa-miR-590-5p	4
hsa-miR-217	4
hsa-miR-374c-5p	4
hsa-miR-4766-5p	4
hsa-miR-140-5p	4
hsa-miR-3909	4
hsa-miR-491-5p	4
hsa-miR-5195-3p	4
hsa-miR-182-5p	4
hsa-miR-23b-3p	4
hsa-miR-190a-5p	4
hsa-miR-190b	4
hsa-miR-3184-5p	3
hsa-miR-1193	3
hsa-miR-4458	3
hsa-miR-3681-3p	3
hsa-miR-512-3p	3
hsa-miR-579-3p	3
hsa-miR-664b-3p	3
hsa-miR-516b-5p	3
hsa-miR-1321	3
hsa-miR-4739	3
hsa-miR-1224-5p	3
hsa-miR-708-5p	3
hsa-miR-3139	3
hsa-miR-126-5p	3
hsa-miR-5579-3p	3
hsa-miR-140-3p	3
hsa-miR-1323	3
hsa-miR-138-5p	3
hsa-miR-4770	3
hsa-miR-33b-5p	3
hsa-miR-362-3p	3
hsa-miR-5194	3
hsa-miR-218-5p	3
hsa-miR-224-5p	3
hsa-miR-411-5p	3
hsa-miR-342-3p	3
hsa-miR-1287-5p	2
hsa-miR-515-5p	2
hsa-miR-519e-5p	2
hsa-miR-642a-5p	2
hsa-miR-196a-5p	2
hsa-miR-1179	2
hsa-miR-1270	2
hsa-miR-409-3p	2
hsa-miR-589-5p	2
hsa-miR-197-3p	2
hsa-miR-455-3p	2
hsa-miR-323a-3p	2
hsa-miR-135a-5p	2
hsa-miR-135b-5p	2
hsa-miR-486-5p	2
hsa-miR-758-3p	2
hsa-miR-543	2
hsa-miR-9-3p	1
hsa-miR-330-3p	1
hsa-miR-493-5p	1
hsa-miR-503-5p	1
hsa-miR-656-3p	1
hsa-miR-889-3p	1
hsa-miR-1197	1
hsa-miR-675-3p	1
hsa-miR-3173-5p	1
hsa-miR-199a-3p	1
hsa-miR-208a-3p	1
hsa-miR-324-3p	1
hsa-miR-541-3p	1
hsa-miR-3194-3p	1
hsa-miR-4644	1
hsa-miR-365a-3p	1
hsa-miR-375	1
hsa-miR-130a-5p	1
hsa-miR-23c	1
hsa-miR-365b-3p	1
